# Supplementary material for: Introgression of opaque2 into Waxy Maize Causes Extensive Biochemical and Proteomic Changes in Endosperm
Source: PLoS One. 2016 Jul 8;11(7):e0158971. doi: 10.1371/journal.pone.0158971 (PMC4938266; doi:10.1371/journal.pone.0158971)
Supplement: S1 Table — (XLSX) [file pone.0158971.s001.xlsx]

## Sheet: S1 Table
S1 Table. Kernel characters of maize lines in this study1.
Line	Moisture content (%)	Oil (%)	Hundred-kernel weight (g)	Density (g/ml) 2	Hardness grade 3
Zhao OP-6/o2o2	8.96 ± 0.12a	3.59 ± 0.05a	20.17 ± 0.56a	1.04 ± 0.02a	1
Zhao OP-6	8.84 ± 0.04a	3.69 ± 0.11a	19.88 ± 0.28a	1.05 ± 0.04a	1
CA339	9.69 ± 0.01b	4.44 ± 0.11b	20.59 ± 0.03a	1.08 ± 0.04a	3
1 Data are shown as mean ± standard deviation; different superscripts mean significant difference at p < 0.05.
2 The kernel density is deﬁned as the kernel weight (50 kernels) divided by kernel volume.
3 The endosperm hardness is graded 1 to 5 following the CIMMYT universal standards.
