# Supplementary material for: Introgression of opaque2 into Waxy Maize Causes Extensive Biochemical and Proteomic Changes in Endosperm
Source: PLoS One. 2016 Jul 8;11(7):e0158971. doi: 10.1371/journal.pone.0158971 (PMC4938266; doi:10.1371/journal.pone.0158971)
Supplement: S2 Table — (XLSX) [file pone.0158971.s002.xlsx]

## Sheet: S2 Table
S2 Table. Differential proteins (p < 0.05) in the developing endosperm (18 DAP) of maize lines Zhao OP-6 and Zhao OP-6/o2o2.
Spot no.	Protein name	Closest species	Accession number	Score	PMW1	PIP2	Fold change
2	17.5 kDa class II heat shock protein	Zea mays	P24631	128	17557	5.56	2.2
3	17.4 kDa class I heat shock protein	Oryza sativa subsp. japonica	P31673	319	17363.9	6.18	2.3
6	Nucleoside diphosphate kinase 1	Saccharum officinarum	P93554	162	16590.6	6.3	2.3
7	Nucleoside diphosphate kinase 1	O. sativa subsp. japonica	Q07661	154	16850.6	6.3	3.5
8	14 kDa zinc-binding protein	Z. mays	P42856	97	14348.6	6.19	7.4
10	Trypsin/factor XIIA inhibitor	Z. mays	P01088	197	16861.4	8.07	1.4
16	Ribosome-inactivating protein	Z. mays	P28522	681	33423	6.02	-9.4
25	Pyruvate, phosphate dikinase 1, chloroplastic	Z. mays	P11155	433	103521	5.74	-2.6
26	Pyruvate, phosphate dikinase 1, chloroplastic	Z. mays	P11155	297	103521	5.74	-3
27	Pyruvate, phosphate dikinase 1, chloroplastic	Z. mays	P11155	461	103521	5.74	-4.1
29	Pyruvate, phosphate dikinase 1, chloroplastic	Z. mays	P11155	545	103521	5.74	-6.3
30	α-1,4 Glucan phosphorylase L isozyme, chloroplastic/amyloplastic	Ipomoea batatas	P27598	188	109080	5.26	-1.9
31	Elongation factor 2	Beta vulgaris	O23755	186	94707.6	5.93	1.4
34	Glucose-1-phosphate adenylyltransferase large subunit 1, chloroplastic/amyloplastic	Z. mays	P55241	233	57889.9	6.16	1.8
39	Pyruvate, phosphate dikinase 1, chloroplastic	Z. mays	P11155	616	103521	5.74	-7.2
40	Pyruvate, phosphate dikinase 1, chloroplastic	Z. mays	P11155	487	103521	5.74	-3.8
44	Elongation factor 2	B. vulgaris	O23755	142	94707.6	5.93	-5.6
45	Elongation factor 2	B. vulgaris	O23755	166	94707.6	5.93	-6.4
46	Sucrose synthase 1	Z. mays	P04712	480	92073	5.96	-2.2
47	Sucrose synthase 1	Z. mays	P04712	677	92073	5.96	-1.4
51	Glucose-1-phosphate adenylyltransferase large subunit 1, chloroplastic/amyloplastic	Z. mays	P55241	797	57889.9	6.16	1.6
61	17.0 kDa class II heat shock protein	Z. mays	Q08275	242	17092.9	7.85	4.9
62	Adenosylhomocysteinase	Triticum aestivum	P32112	289	54086.4	5.65	-2.7
67	1,4-α-Glucan-branching enzyme 2, chloroplastic/amyloplastic	Z. mays	Q08047	518	90916.2	5.86	-3.4
68	Chaperonin 60 subunit β 2, chloroplastic	Arabidopsis thaliana	Q9LJE4	202	63701.5	5.6	-3.5
1PMW: the protein molecular weight (Da).
2PIP: the protein isoelectric point.
